# Supplementary material for: Radiomics analysis based on dynamic contrast-enhanced MRI for predicting early recurrence after hepatectomy in hepatocellular carcinoma patients
Source: Sci Rep. 2025 Jul 1;15:22240. doi: 10.1038/s41598-025-02291-6 (PMC12215142; doi:10.1038/s41598-025-02291-6)
Supplement: Supplementary file 1 — Supplementary Material 1 [file 41598_2025_2291_MOESM1_ESM.xlsx]

## Sheet: Sheet1
Intra-rater Intraclass Correlation Coefficient Analysis			Feature	ICC		Intra-observer Intraclass Correlation Coefficient Analysis			Feature	ICC
			original_shape_Elongation_1	0.894782					original_shape_Elongation_1	0.413736
			original_shape_Elongation_2	0.823568					original_shape_Elongation_2	0.559984
			original_shape_Elongation_3	0.790217					original_shape_Elongation_3	0.385408
			original_shape_Flatness_1	0.901898					original_shape_Flatness_1	-0.119344
			original_shape_Flatness_2	0.913749					original_shape_Flatness_2	0.437432
			original_shape_Flatness_3	0.89641					original_shape_Flatness_3	-0.0621265
			original_shape_LeastAxisLength_1	0.997194					original_shape_LeastAxisLength_1	0.970436
			original_shape_LeastAxisLength_2	0.996936					original_shape_LeastAxisLength_2	0.960515
			original_shape_LeastAxisLength_3	0.996907					original_shape_LeastAxisLength_3	0.937392
			original_shape_MajorAxisLength_1	0.99165					original_shape_MajorAxisLength_1	0.984931
			original_shape_MajorAxisLength_2	0.994014					original_shape_MajorAxisLength_2	0.974837
			original_shape_MajorAxisLength_3	0.994603					original_shape_MajorAxisLength_3	0.978764
			original_shape_Maximum2DDiameterColumn_1	0.994295					original_shape_Maximum2DDiameterColumn_1	0.983599
			original_shape_Maximum2DDiameterColumn_2	0.994977					original_shape_Maximum2DDiameterColumn_2	0.969437
			original_shape_Maximum2DDiameterColumn_3	0.995791					original_shape_Maximum2DDiameterColumn_3	0.977231
			original_shape_Maximum2DDiameterRow_1	0.99423					original_shape_Maximum2DDiameterRow_1	0.986372
			original_shape_Maximum2DDiameterRow_2	0.995367					original_shape_Maximum2DDiameterRow_2	0.977423
			original_shape_Maximum2DDiameterRow_3	0.995749					original_shape_Maximum2DDiameterRow_3	0.980918
			original_shape_Maximum2DDiameterSlice_1	0.99646					original_shape_Maximum2DDiameterSlice_1	0.995099
			original_shape_Maximum2DDiameterSlice_2	0.996254					original_shape_Maximum2DDiameterSlice_2	0.991799
			original_shape_Maximum2DDiameterSlice_3	0.996098					original_shape_Maximum2DDiameterSlice_3	0.99503
			original_shape_Maximum3DDiameter_1	0.994587					original_shape_Maximum3DDiameter_1	0.99243
			original_shape_Maximum3DDiameter_2	0.995927					original_shape_Maximum3DDiameter_2	0.984253
			original_shape_Maximum3DDiameter_3	0.996461					original_shape_Maximum3DDiameter_3	0.985889
			original_shape_MeshVolume_1	0.999274					original_shape_MeshVolume_1	0.993502
			original_shape_MeshVolume_2	0.999259					original_shape_MeshVolume_2	0.991468
			original_shape_MeshVolume_3	0.99926					original_shape_MeshVolume_3	0.989747
			original_shape_MinorAxisLength_1	0.998119					original_shape_MinorAxisLength_1	0.986549
			original_shape_MinorAxisLength_2	0.997724					original_shape_MinorAxisLength_2	0.987913
			original_shape_MinorAxisLength_3	0.997581					original_shape_MinorAxisLength_3	0.987363
			original_shape_Sphericity_1	0.780251					original_shape_Sphericity_1	0.440355
			original_shape_Sphericity_2	0.788028					original_shape_Sphericity_2	0.462433
			original_shape_Sphericity_3	0.756694					original_shape_Sphericity_3	0.663388
			original_shape_SurfaceArea_1	0.997681					original_shape_SurfaceArea_1	0.997362
			original_shape_SurfaceArea_2	0.997674					original_shape_SurfaceArea_2	0.995762
			original_shape_SurfaceArea_3	0.997692					original_shape_SurfaceArea_3	0.995747
			original_shape_SurfaceVolumeRatio_1	0.939501					original_shape_SurfaceVolumeRatio_1	0.878292
			original_shape_SurfaceVolumeRatio_2	0.946056					original_shape_SurfaceVolumeRatio_2	0.89963
			original_shape_SurfaceVolumeRatio_3	0.946946					original_shape_SurfaceVolumeRatio_3	0.88835
			original_shape_VoxelVolume_1	0.999275					original_shape_VoxelVolume_1	0.993497
			original_shape_VoxelVolume_2	0.99926					original_shape_VoxelVolume_2	0.991455
			original_shape_VoxelVolume_3	0.999261					original_shape_VoxelVolume_3	0.989752
			original_firstorder_10Percentile_1	0.910878					original_firstorder_10Percentile_1	0.924152
			original_firstorder_10Percentile_2	0.914724					original_firstorder_10Percentile_2	0.902651
			original_firstorder_10Percentile_3	0.989625					original_firstorder_10Percentile_3	0.940681
			original_firstorder_90Percentile_1	0.991335					original_firstorder_90Percentile_1	0.989623
			original_firstorder_90Percentile_2	0.992556					original_firstorder_90Percentile_2	0.973895
			original_firstorder_90Percentile_3	0.990031					original_firstorder_90Percentile_3	0.969839
			original_firstorder_Energy_1	0.999449					original_firstorder_Energy_1	0.994394
			original_firstorder_Energy_2	0.999229					original_firstorder_Energy_2	0.992679
			original_firstorder_Energy_3	0.999134					original_firstorder_Energy_3	0.990326
			original_firstorder_Entropy_1	0.975989					original_firstorder_Entropy_1	0.96773
			original_firstorder_Entropy_2	0.889698					original_firstorder_Entropy_2	0.920469
			original_firstorder_Entropy_3	0.982246					original_firstorder_Entropy_3	0.972294
			original_firstorder_InterquartileRange_1	0.965552					original_firstorder_InterquartileRange_1	0.978869
			original_firstorder_InterquartileRange_2	0.939256					original_firstorder_InterquartileRange_2	0.923135
			original_firstorder_InterquartileRange_3	0.958747					original_firstorder_InterquartileRange_3	0.964463
			original_firstorder_Kurtosis_1	0.586566					original_firstorder_Kurtosis_1	0.565208
			original_firstorder_Kurtosis_2	0.913025					original_firstorder_Kurtosis_2	0.601795
			original_firstorder_Kurtosis_3	0.925618					original_firstorder_Kurtosis_3	0.214987
			original_firstorder_Maximum_1	0.997319					original_firstorder_Maximum_1	0.994399
			original_firstorder_Maximum_2	0.996744					original_firstorder_Maximum_2	0.985233
			original_firstorder_Maximum_3	0.99031					original_firstorder_Maximum_3	0.986535
			original_firstorder_MeanAbsoluteDeviation_1	0.973465					original_firstorder_MeanAbsoluteDeviation_1	0.97734
			original_firstorder_MeanAbsoluteDeviation_2	0.917646					original_firstorder_MeanAbsoluteDeviation_2	0.916273
			original_firstorder_MeanAbsoluteDeviation_3	0.976002					original_firstorder_MeanAbsoluteDeviation_3	0.964812
			original_firstorder_Mean_1	0.968825					original_firstorder_Mean_1	0.975018
			original_firstorder_Mean_2	0.979796					original_firstorder_Mean_2	0.958041
			original_firstorder_Mean_3	0.990602					original_firstorder_Mean_3	0.958334
			original_firstorder_Median_1	0.966602					original_firstorder_Median_1	0.972058
			original_firstorder_Median_2	0.986817					original_firstorder_Median_2	0.954643
			original_firstorder_Median_3	0.987666					original_firstorder_Median_3	0.962766
			original_firstorder_Minimum_1	0.89688					original_firstorder_Minimum_1	0.794026
			original_firstorder_Minimum_2	0.880859					original_firstorder_Minimum_2	0.916568
			original_firstorder_Minimum_3	0.969557					original_firstorder_Minimum_3	0.757688
			original_firstorder_Range_1	0.986994					original_firstorder_Range_1	0.962555
			original_firstorder_Range_2	0.967872					original_firstorder_Range_2	0.968752
			original_firstorder_Range_3	0.983824					original_firstorder_Range_3	0.948931
			original_firstorder_RobustMeanAbsoluteDeviation_1	0.967133					original_firstorder_RobustMeanAbsoluteDeviation_1	0.978762
			original_firstorder_RobustMeanAbsoluteDeviation_2	0.932799					original_firstorder_RobustMeanAbsoluteDeviation_2	0.924198
			original_firstorder_RobustMeanAbsoluteDeviation_3	0.965929					original_firstorder_RobustMeanAbsoluteDeviation_3	0.968193
			original_firstorder_RootMeanSquared_1	0.971552					original_firstorder_RootMeanSquared_1	0.976882
			original_firstorder_RootMeanSquared_2	0.98153					original_firstorder_RootMeanSquared_2	0.959694
			original_firstorder_RootMeanSquared_3	0.990573					original_firstorder_RootMeanSquared_3	0.959214
			original_firstorder_Skewness_1	0.814951					original_firstorder_Skewness_1	0.647519
			original_firstorder_Skewness_2	0.77465					original_firstorder_Skewness_2	0.701344
			original_firstorder_Skewness_3	0.91751					original_firstorder_Skewness_3	0.736915
			original_firstorder_TotalEnergy_1	0.999449					original_firstorder_TotalEnergy_1	0.994394
			original_firstorder_TotalEnergy_2	0.999229					original_firstorder_TotalEnergy_2	0.992679
			original_firstorder_TotalEnergy_3	0.999134					original_firstorder_TotalEnergy_3	0.990326
			original_firstorder_Uniformity_1	0.966836					original_firstorder_Uniformity_1	0.951713
			original_firstorder_Uniformity_2	0.760631					original_firstorder_Uniformity_2	0.88004
			original_firstorder_Uniformity_3	0.971024					original_firstorder_Uniformity_3	0.973028
			original_firstorder_Variance_1	0.974895					original_firstorder_Variance_1	0.96911
			original_firstorder_Variance_2	0.923805					original_firstorder_Variance_2	0.896513
			original_firstorder_Variance_3	0.981319					original_firstorder_Variance_3	0.95075
			original_glcm_Autocorrelation_1	0.940045					original_glcm_Autocorrelation_1	0.794224
			original_glcm_Autocorrelation_2	0.934259					original_glcm_Autocorrelation_2	0.893491
			original_glcm_Autocorrelation_3	0.949247					original_glcm_Autocorrelation_3	0.713061
			original_glcm_JointAverage_1	0.913249					original_glcm_JointAverage_1	0.852754
			original_glcm_JointAverage_2	0.881195					original_glcm_JointAverage_2	0.918403
			original_glcm_JointAverage_3	0.948708					original_glcm_JointAverage_3	0.735748
			original_glcm_ClusterProminence_1	0.97524					original_glcm_ClusterProminence_1	0.930819
			original_glcm_ClusterProminence_2	0.905028					original_glcm_ClusterProminence_2	0.810875
			original_glcm_ClusterProminence_3	0.97334					original_glcm_ClusterProminence_3	0.926924
			original_glcm_ClusterShade_1	0.921419					original_glcm_ClusterShade_1	0.609805
			original_glcm_ClusterShade_2	0.758687					original_glcm_ClusterShade_2	0.658399
			original_glcm_ClusterShade_3	0.961772					original_glcm_ClusterShade_3	0.919742
			original_glcm_ClusterTendency_1	0.974117					original_glcm_ClusterTendency_1	0.97479
			original_glcm_ClusterTendency_2	0.927676					original_glcm_ClusterTendency_2	0.898741
			original_glcm_ClusterTendency_3	0.980424					original_glcm_ClusterTendency_3	0.955558
			original_glcm_Contrast_1	0.98324					original_glcm_Contrast_1	0.979467
			original_glcm_Contrast_2	0.971334					original_glcm_Contrast_2	0.907074
			original_glcm_Contrast_3	0.789738					original_glcm_Contrast_3	0.90021
			original_glcm_Correlation_1	0.655652					original_glcm_Correlation_1	0.911765
			original_glcm_Correlation_2	0.732363					original_glcm_Correlation_2	0.859577
			original_glcm_Correlation_3	0.772112					original_glcm_Correlation_3	0.881156
			original_glcm_DifferenceAverage_1	0.982422					original_glcm_DifferenceAverage_1	0.977795
			original_glcm_DifferenceAverage_2	0.959171					original_glcm_DifferenceAverage_2	0.909656
			original_glcm_DifferenceAverage_3	0.854369					original_glcm_DifferenceAverage_3	0.945513
			original_glcm_DifferenceEntropy_1	0.987106					original_glcm_DifferenceEntropy_1	0.967179
			original_glcm_DifferenceEntropy_2	0.951697					original_glcm_DifferenceEntropy_2	0.927368
			original_glcm_DifferenceEntropy_3	0.934762					original_glcm_DifferenceEntropy_3	0.949249
			original_glcm_DifferenceVariance_1	0.987577					original_glcm_DifferenceVariance_1	0.97039
			original_glcm_DifferenceVariance_2	0.974178					original_glcm_DifferenceVariance_2	0.900046
			original_glcm_DifferenceVariance_3	0.872847					original_glcm_DifferenceVariance_3	0.863933
			original_glcm_JointEnergy_1	0.959674					original_glcm_JointEnergy_1	0.939717
			original_glcm_JointEnergy_2	0.652966					original_glcm_JointEnergy_2	0.903702
			original_glcm_JointEnergy_3	0.981323					original_glcm_JointEnergy_3	0.983939
			original_glcm_JointEntropy_1	0.97694					original_glcm_JointEntropy_1	0.967276
			original_glcm_JointEntropy_2	0.908557					original_glcm_JointEntropy_2	0.924381
			original_glcm_JointEntropy_3	0.981315					original_glcm_JointEntropy_3	0.966401
			original_glcm_Imc1_1	0.959048					original_glcm_Imc1_1	0.785781
			original_glcm_Imc1_2	0.911941					original_glcm_Imc1_2	0.886245
			original_glcm_Imc1_3	0.921173					original_glcm_Imc1_3	0.950408
			original_glcm_Imc2_1	0.958301					original_glcm_Imc2_1	0.890983
			original_glcm_Imc2_2	0.773928					original_glcm_Imc2_2	0.797426
			original_glcm_Imc2_3	0.906644					original_glcm_Imc2_3	0.923264
			original_glcm_Idm_1	0.979442					original_glcm_Idm_1	0.968191
			original_glcm_Idm_2	0.947115					original_glcm_Idm_2	0.9234
			original_glcm_Idm_3	0.962553					original_glcm_Idm_3	0.978809
			original_glcm_Idmn_1	0.799937					original_glcm_Idmn_1	0.850968
			original_glcm_Idmn_2	0.906531					original_glcm_Idmn_2	0.824815
			original_glcm_Idmn_3	0.89441					original_glcm_Idmn_3	0.916451
			original_glcm_Id_1	0.980394					original_glcm_Id_1	0.969783
			original_glcm_Id_2	0.94719					original_glcm_Id_2	0.92154
			original_glcm_Id_3	0.953666					original_glcm_Id_3	0.977313
			original_glcm_Idn_1	0.912867					original_glcm_Idn_1	0.877383
			original_glcm_Idn_2	0.950935					original_glcm_Idn_2	0.898527
			original_glcm_Idn_3	0.944061					original_glcm_Idn_3	0.940921
			original_glcm_InverseVariance_1	0.979182					original_glcm_InverseVariance_1	0.966479
			original_glcm_InverseVariance_2	0.95431					original_glcm_InverseVariance_2	0.907932
			original_glcm_InverseVariance_3	0.933367					original_glcm_InverseVariance_3	0.965814
			original_glcm_MCC_1	0.908056					original_glcm_MCC_1	0.868041
			original_glcm_MCC_2	0.839223					original_glcm_MCC_2	0.863896
			original_glcm_MCC_3	0.854687					original_glcm_MCC_3	0.890996
			original_glcm_MaximumProbability_1	0.938603					original_glcm_MaximumProbability_1	0.94495
			original_glcm_MaximumProbability_2	0.598068					original_glcm_MaximumProbability_2	0.917335
			original_glcm_MaximumProbability_3	0.962636					original_glcm_MaximumProbability_3	0.950831
			original_glcm_SumAverage_1	0.913249					original_glcm_SumAverage_1	0.852754
			original_glcm_SumAverage_2	0.881195					original_glcm_SumAverage_2	0.918403
			original_glcm_SumAverage_3	0.948708					original_glcm_SumAverage_3	0.735748
			original_glcm_SumEntropy_1	0.967923					original_glcm_SumEntropy_1	0.967806
			original_glcm_SumEntropy_2	0.872259					original_glcm_SumEntropy_2	0.912704
			original_glcm_SumEntropy_3	0.973831					original_glcm_SumEntropy_3	0.96753
			original_glcm_SumSquares_1	0.976374					original_glcm_SumSquares_1	0.976154
			original_glcm_SumSquares_2	0.930144					original_glcm_SumSquares_2	0.900702
			original_glcm_SumSquares_3	0.980517					original_glcm_SumSquares_3	0.954442
			original_glrlm_GrayLevelNonUniformity_1	0.999333					original_glrlm_GrayLevelNonUniformity_1	0.994436
			original_glrlm_GrayLevelNonUniformity_2	0.999338					original_glrlm_GrayLevelNonUniformity_2	0.982702
			original_glrlm_GrayLevelNonUniformity_3	0.999459					original_glrlm_GrayLevelNonUniformity_3	0.971313
			original_glrlm_GrayLevelNonUniformityNormalized_1	0.967962					original_glrlm_GrayLevelNonUniformityNormalized_1	0.951691
			original_glrlm_GrayLevelNonUniformityNormalized_2	0.787873					original_glrlm_GrayLevelNonUniformityNormalized_2	0.883604
			original_glrlm_GrayLevelNonUniformityNormalized_3	0.972293					original_glrlm_GrayLevelNonUniformityNormalized_3	0.97219
			original_glrlm_GrayLevelVariance_1	0.974801					original_glrlm_GrayLevelVariance_1	0.968216
			original_glrlm_GrayLevelVariance_2	0.919446					original_glrlm_GrayLevelVariance_2	0.890574
			original_glrlm_GrayLevelVariance_3	0.981585					original_glrlm_GrayLevelVariance_3	0.945461
			original_glrlm_HighGrayLevelRunEmphasis_1	0.94041					original_glrlm_HighGrayLevelRunEmphasis_1	0.790036
			original_glrlm_HighGrayLevelRunEmphasis_2	0.934829					original_glrlm_HighGrayLevelRunEmphasis_2	0.890934
			original_glrlm_HighGrayLevelRunEmphasis_3	0.952423					original_glrlm_HighGrayLevelRunEmphasis_3	0.71526
			original_glrlm_LongRunEmphasis_1	0.98373					original_glrlm_LongRunEmphasis_1	0.978929
			original_glrlm_LongRunEmphasis_2	0.983721					original_glrlm_LongRunEmphasis_2	0.970042
			original_glrlm_LongRunEmphasis_3	0.993467					original_glrlm_LongRunEmphasis_3	0.987008
			original_glrlm_LongRunHighGrayLevelEmphasis_1	0.929326					original_glrlm_LongRunHighGrayLevelEmphasis_1	0.779345
			original_glrlm_LongRunHighGrayLevelEmphasis_2	0.920058					original_glrlm_LongRunHighGrayLevelEmphasis_2	0.879342
			original_glrlm_LongRunHighGrayLevelEmphasis_3	0.968161					original_glrlm_LongRunHighGrayLevelEmphasis_3	0.56109
			original_glrlm_LongRunLowGrayLevelEmphasis_1	0.588337					original_glrlm_LongRunLowGrayLevelEmphasis_1	0.213233
			original_glrlm_LongRunLowGrayLevelEmphasis_2	0.548391					original_glrlm_LongRunLowGrayLevelEmphasis_2	0.812171
			original_glrlm_LongRunLowGrayLevelEmphasis_3	0.777509					original_glrlm_LongRunLowGrayLevelEmphasis_3	0.762471
			original_glrlm_LowGrayLevelRunEmphasis_1	0.623558					original_glrlm_LowGrayLevelRunEmphasis_1	0.262917
			original_glrlm_LowGrayLevelRunEmphasis_2	0.574112					original_glrlm_LowGrayLevelRunEmphasis_2	0.82178
			original_glrlm_LowGrayLevelRunEmphasis_3	0.820107					original_glrlm_LowGrayLevelRunEmphasis_3	0.826466
			original_glrlm_RunEntropy_1	0.963024					original_glrlm_RunEntropy_1	0.960322
			original_glrlm_RunEntropy_2	0.886731					original_glrlm_RunEntropy_2	0.927025
			original_glrlm_RunEntropy_3	0.982724					original_glrlm_RunEntropy_3	0.96607
			original_glrlm_RunLengthNonUniformity_1	0.999124					original_glrlm_RunLengthNonUniformity_1	0.993141
			original_glrlm_RunLengthNonUniformity_2	0.999008					original_glrlm_RunLengthNonUniformity_2	0.992007
			original_glrlm_RunLengthNonUniformity_3	0.999063					original_glrlm_RunLengthNonUniformity_3	0.991632
			original_glrlm_RunLengthNonUniformityNormalized_1	0.979834					original_glrlm_RunLengthNonUniformityNormalized_1	0.976522
			original_glrlm_RunLengthNonUniformityNormalized_2	0.966778					original_glrlm_RunLengthNonUniformityNormalized_2	0.932943
			original_glrlm_RunLengthNonUniformityNormalized_3	0.977601					original_glrlm_RunLengthNonUniformityNormalized_3	0.975718
			original_glrlm_RunPercentage_1	0.98105					original_glrlm_RunPercentage_1	0.977515
			original_glrlm_RunPercentage_2	0.97478					original_glrlm_RunPercentage_2	0.943731
			original_glrlm_RunPercentage_3	0.983279					original_glrlm_RunPercentage_3	0.980566
			original_glrlm_RunVariance_1	0.984871					original_glrlm_RunVariance_1	0.979775
			original_glrlm_RunVariance_2	0.986121					original_glrlm_RunVariance_2	0.973226
			original_glrlm_RunVariance_3	0.994927					original_glrlm_RunVariance_3	0.989078
			original_glrlm_ShortRunEmphasis_1	0.980365					original_glrlm_ShortRunEmphasis_1	0.9761
			original_glrlm_ShortRunEmphasis_2	0.970527					original_glrlm_ShortRunEmphasis_2	0.944228
			original_glrlm_ShortRunEmphasis_3	0.983795					original_glrlm_ShortRunEmphasis_3	0.979147
			original_glrlm_ShortRunHighGrayLevelEmphasis_1	0.943872					original_glrlm_ShortRunHighGrayLevelEmphasis_1	0.795132
			original_glrlm_ShortRunHighGrayLevelEmphasis_2	0.937951					original_glrlm_ShortRunHighGrayLevelEmphasis_2	0.893809
			original_glrlm_ShortRunHighGrayLevelEmphasis_3	0.951829					original_glrlm_ShortRunHighGrayLevelEmphasis_3	0.737582
			original_glrlm_ShortRunLowGrayLevelEmphasis_1	0.639447					original_glrlm_ShortRunLowGrayLevelEmphasis_1	0.284451
			original_glrlm_ShortRunLowGrayLevelEmphasis_2	0.581984					original_glrlm_ShortRunLowGrayLevelEmphasis_2	0.815883
			original_glrlm_ShortRunLowGrayLevelEmphasis_3	0.822919					original_glrlm_ShortRunLowGrayLevelEmphasis_3	0.832396
			original_glszm_GrayLevelNonUniformity_1	0.998817					original_glszm_GrayLevelNonUniformity_1	0.994175
			original_glszm_GrayLevelNonUniformity_2	0.998246					original_glszm_GrayLevelNonUniformity_2	0.995089
			original_glszm_GrayLevelNonUniformity_3	0.998347					original_glszm_GrayLevelNonUniformity_3	0.996346
			original_glszm_GrayLevelNonUniformityNormalized_1	0.931098					original_glszm_GrayLevelNonUniformityNormalized_1	0.928693
			original_glszm_GrayLevelNonUniformityNormalized_2	0.763112					original_glszm_GrayLevelNonUniformityNormalized_2	0.903207
			original_glszm_GrayLevelNonUniformityNormalized_3	0.988698					original_glszm_GrayLevelNonUniformityNormalized_3	0.909324
			original_glszm_GrayLevelVariance_1	0.971215					original_glszm_GrayLevelVariance_1	0.949407
			original_glszm_GrayLevelVariance_2	0.922851					original_glszm_GrayLevelVariance_2	0.864116
			original_glszm_GrayLevelVariance_3	0.985572					original_glszm_GrayLevelVariance_3	0.89223
			original_glszm_HighGrayLevelZoneEmphasis_1	0.956322					original_glszm_HighGrayLevelZoneEmphasis_1	0.809238
			original_glszm_HighGrayLevelZoneEmphasis_2	0.948662					original_glszm_HighGrayLevelZoneEmphasis_2	0.884324
			original_glszm_HighGrayLevelZoneEmphasis_3	0.956099					original_glszm_HighGrayLevelZoneEmphasis_3	0.781801
			original_glszm_LargeAreaEmphasis_1	0.998983					original_glszm_LargeAreaEmphasis_1	0.950839
			original_glszm_LargeAreaEmphasis_2	0.975967					original_glszm_LargeAreaEmphasis_2	0.997989
			original_glszm_LargeAreaEmphasis_3	0.973809					original_glszm_LargeAreaEmphasis_3	0.894409
			original_glszm_LargeAreaHighGrayLevelEmphasis_1	0.998668					original_glszm_LargeAreaHighGrayLevelEmphasis_1	0.925598
			original_glszm_LargeAreaHighGrayLevelEmphasis_2	0.990484					original_glszm_LargeAreaHighGrayLevelEmphasis_2	0.980657
			original_glszm_LargeAreaHighGrayLevelEmphasis_3	0.980696					original_glszm_LargeAreaHighGrayLevelEmphasis_3	0.176816
			original_glszm_LargeAreaLowGrayLevelEmphasis_1	0.972743					original_glszm_LargeAreaLowGrayLevelEmphasis_1	0.650983
			original_glszm_LargeAreaLowGrayLevelEmphasis_2	0.846369					original_glszm_LargeAreaLowGrayLevelEmphasis_2	0.972995
			original_glszm_LargeAreaLowGrayLevelEmphasis_3	0.885133					original_glszm_LargeAreaLowGrayLevelEmphasis_3	0.470447
			original_glszm_LowGrayLevelZoneEmphasis_1	0.679938					original_glszm_LowGrayLevelZoneEmphasis_1	0.443268
			original_glszm_LowGrayLevelZoneEmphasis_2	0.54112					original_glszm_LowGrayLevelZoneEmphasis_2	0.865292
			original_glszm_LowGrayLevelZoneEmphasis_3	0.89194					original_glszm_LowGrayLevelZoneEmphasis_3	0.85633
			original_glszm_SizeZoneNonUniformity_1	0.998136					original_glszm_SizeZoneNonUniformity_1	0.994865
			original_glszm_SizeZoneNonUniformity_2	0.99791					original_glszm_SizeZoneNonUniformity_2	0.997851
			original_glszm_SizeZoneNonUniformity_3	0.99784					original_glszm_SizeZoneNonUniformity_3	0.997995
			original_glszm_SizeZoneNonUniformityNormalized_1	0.989805					original_glszm_SizeZoneNonUniformityNormalized_1	0.972062
			original_glszm_SizeZoneNonUniformityNormalized_2	0.965943					original_glszm_SizeZoneNonUniformityNormalized_2	0.879797
			original_glszm_SizeZoneNonUniformityNormalized_3	0.900062					original_glszm_SizeZoneNonUniformityNormalized_3	0.802735
			original_glszm_SmallAreaEmphasis_1	0.985768					original_glszm_SmallAreaEmphasis_1	0.955019
			original_glszm_SmallAreaEmphasis_2	0.965703					original_glszm_SmallAreaEmphasis_2	0.869351
			original_glszm_SmallAreaEmphasis_3	0.921848					original_glszm_SmallAreaEmphasis_3	0.822091
			original_glszm_SmallAreaHighGrayLevelEmphasis_1	0.968214					original_glszm_SmallAreaHighGrayLevelEmphasis_1	0.823462
			original_glszm_SmallAreaHighGrayLevelEmphasis_2	0.95698					original_glszm_SmallAreaHighGrayLevelEmphasis_2	0.889012
			original_glszm_SmallAreaHighGrayLevelEmphasis_3	0.965036					original_glszm_SmallAreaHighGrayLevelEmphasis_3	0.823561
			original_glszm_SmallAreaLowGrayLevelEmphasis_1	0.741956					original_glszm_SmallAreaLowGrayLevelEmphasis_1	0.502654
			original_glszm_SmallAreaLowGrayLevelEmphasis_2	0.471504					original_glszm_SmallAreaLowGrayLevelEmphasis_2	0.735174
			original_glszm_SmallAreaLowGrayLevelEmphasis_3	0.856188					original_glszm_SmallAreaLowGrayLevelEmphasis_3	0.827711
			original_glszm_ZoneEntropy_1	0.918185					original_glszm_ZoneEntropy_1	0.937961
			original_glszm_ZoneEntropy_2	0.88327					original_glszm_ZoneEntropy_2	0.927645
			original_glszm_ZoneEntropy_3	0.976262					original_glszm_ZoneEntropy_3	0.937739
			original_glszm_ZonePercentage_1	0.977702					original_glszm_ZonePercentage_1	0.972848
			original_glszm_ZonePercentage_2	0.974101					original_glszm_ZonePercentage_2	0.889629
			original_glszm_ZonePercentage_3	0.866836					original_glszm_ZonePercentage_3	0.905265
			original_glszm_ZoneVariance_1	0.998996					original_glszm_ZoneVariance_1	0.950996
			original_glszm_ZoneVariance_2	0.976385					original_glszm_ZoneVariance_2	0.997994
			original_glszm_ZoneVariance_3	0.974061					original_glszm_ZoneVariance_3	0.889578
			original_gldm_DependenceEntropy_1	0.938857					original_gldm_DependenceEntropy_1	0.955799
			original_gldm_DependenceEntropy_2	0.906465					original_gldm_DependenceEntropy_2	0.930647
			original_gldm_DependenceEntropy_3	0.963753					original_gldm_DependenceEntropy_3	0.956752
			original_gldm_DependenceNonUniformity_1	0.999072					original_gldm_DependenceNonUniformity_1	0.99184
			original_gldm_DependenceNonUniformity_2	0.998772					original_gldm_DependenceNonUniformity_2	0.990457
			original_gldm_DependenceNonUniformity_3	0.998899					original_gldm_DependenceNonUniformity_3	0.99016
			original_gldm_DependenceNonUniformityNormalized_1	0.96721					original_gldm_DependenceNonUniformityNormalized_1	0.981057
			original_gldm_DependenceNonUniformityNormalized_2	0.957325					original_gldm_DependenceNonUniformityNormalized_2	0.882568
			original_gldm_DependenceNonUniformityNormalized_3	0.855315					original_gldm_DependenceNonUniformityNormalized_3	0.943163
			original_gldm_DependenceVariance_1	0.973823					original_gldm_DependenceVariance_1	0.978297
			original_gldm_DependenceVariance_2	0.957224					original_gldm_DependenceVariance_2	0.936751
			original_gldm_DependenceVariance_3	0.983567					original_gldm_DependenceVariance_3	0.969726
			original_gldm_GrayLevelNonUniformity_1	0.99937					original_gldm_GrayLevelNonUniformity_1	0.994712
			original_gldm_GrayLevelNonUniformity_2	0.999412					original_gldm_GrayLevelNonUniformity_2	0.983228
			original_gldm_GrayLevelNonUniformity_3	0.999477					original_gldm_GrayLevelNonUniformity_3	0.964987
			original_gldm_GrayLevelVariance_1	0.9749					original_gldm_GrayLevelVariance_1	0.969119
			original_gldm_GrayLevelVariance_2	0.923886					original_gldm_GrayLevelVariance_2	0.896517
			original_gldm_GrayLevelVariance_3	0.981382					original_gldm_GrayLevelVariance_3	0.950697
			original_gldm_HighGrayLevelEmphasis_1	0.93898					original_gldm_HighGrayLevelEmphasis_1	0.78862
			original_gldm_HighGrayLevelEmphasis_2	0.933535					original_gldm_HighGrayLevelEmphasis_2	0.891548
			original_gldm_HighGrayLevelEmphasis_3	0.951703					original_gldm_HighGrayLevelEmphasis_3	0.711578
			original_gldm_LargeDependenceEmphasis_1	0.980218					original_gldm_LargeDependenceEmphasis_1	0.977832
			original_gldm_LargeDependenceEmphasis_2	0.979925					original_gldm_LargeDependenceEmphasis_2	0.962131
			original_gldm_LargeDependenceEmphasis_3	0.992458					original_gldm_LargeDependenceEmphasis_3	0.988584
			original_gldm_LargeDependenceHighGrayLevelEmphasis_1	0.949178					original_gldm_LargeDependenceHighGrayLevelEmphasis_1	0.869337
			original_gldm_LargeDependenceHighGrayLevelEmphasis_2	0.906602					original_gldm_LargeDependenceHighGrayLevelEmphasis_2	0.899596
			original_gldm_LargeDependenceHighGrayLevelEmphasis_3	0.983245					original_gldm_LargeDependenceHighGrayLevelEmphasis_3	0.387895
			original_gldm_LargeDependenceLowGrayLevelEmphasis_1	0.564957					original_gldm_LargeDependenceLowGrayLevelEmphasis_1	0.187645
			original_gldm_LargeDependenceLowGrayLevelEmphasis_2	0.435091					original_gldm_LargeDependenceLowGrayLevelEmphasis_2	0.604972
			original_gldm_LargeDependenceLowGrayLevelEmphasis_3	0.713478					original_gldm_LargeDependenceLowGrayLevelEmphasis_3	0.655241
			original_gldm_LowGrayLevelEmphasis_1	0.624852					original_gldm_LowGrayLevelEmphasis_1	0.254866
			original_gldm_LowGrayLevelEmphasis_2	0.572468					original_gldm_LowGrayLevelEmphasis_2	0.812731
			original_gldm_LowGrayLevelEmphasis_3	0.816426					original_gldm_LowGrayLevelEmphasis_3	0.821299
			original_gldm_SmallDependenceEmphasis_1	0.981016					original_gldm_SmallDependenceEmphasis_1	0.97828
			original_gldm_SmallDependenceEmphasis_2	0.973043					original_gldm_SmallDependenceEmphasis_2	0.903415
			original_gldm_SmallDependenceEmphasis_3	0.859345					original_gldm_SmallDependenceEmphasis_3	0.923841
			original_gldm_SmallDependenceHighGrayLevelEmphasis_1	0.97266					original_gldm_SmallDependenceHighGrayLevelEmphasis_1	0.843929
			original_gldm_SmallDependenceHighGrayLevelEmphasis_2	0.959718					original_gldm_SmallDependenceHighGrayLevelEmphasis_2	0.914566
			original_gldm_SmallDependenceHighGrayLevelEmphasis_3	0.966818					original_gldm_SmallDependenceHighGrayLevelEmphasis_3	0.8488
			original_gldm_SmallDependenceLowGrayLevelEmphasis_1	0.737543					original_gldm_SmallDependenceLowGrayLevelEmphasis_1	0.572126
			original_gldm_SmallDependenceLowGrayLevelEmphasis_2	0.602091					original_gldm_SmallDependenceLowGrayLevelEmphasis_2	0.691361
			original_gldm_SmallDependenceLowGrayLevelEmphasis_3	0.626922					original_gldm_SmallDependenceLowGrayLevelEmphasis_3	0.8006
			original_ngtdm_Busyness_1	0.988345					original_ngtdm_Busyness_1	0.86353
			original_ngtdm_Busyness_2	0.97573					original_ngtdm_Busyness_2	0.954396
			original_ngtdm_Busyness_3	0.983451					original_ngtdm_Busyness_3	0.870464
			original_ngtdm_Coarseness_1	0.845353					original_ngtdm_Coarseness_1	0.659586
			original_ngtdm_Coarseness_2	0.731331					original_ngtdm_Coarseness_2	0.670473
			original_ngtdm_Coarseness_3	0.784255					original_ngtdm_Coarseness_3	0.771376
			original_ngtdm_Complexity_1	0.996953					original_ngtdm_Complexity_1	0.96667
			original_ngtdm_Complexity_2	0.988161					original_ngtdm_Complexity_2	0.964298
			original_ngtdm_Complexity_3	0.989163					original_ngtdm_Complexity_3	0.968558
			original_ngtdm_Contrast_1	0.972532					original_ngtdm_Contrast_1	0.981591
			original_ngtdm_Contrast_2	0.906974					original_ngtdm_Contrast_2	0.736126
			original_ngtdm_Contrast_3	0.656861					original_ngtdm_Contrast_3	0.894079
			original_ngtdm_Strength_1	0.978344					original_ngtdm_Strength_1	0.785631
			original_ngtdm_Strength_2	0.806406					original_ngtdm_Strength_2	0.602509
			original_ngtdm_Strength_3	0.953682					original_ngtdm_Strength_3	0.786208
